# Supplementary material for: Visualization, Data Extraction, and Multiparametric Analysis of 3D Pancreatic and Colorectal Cancer Cell Lines for High-Throughput Screening
Source: Biomedicines. 2026 Jan 6;14(1):108. doi: 10.3390/biomedicines14010108 (PMC12839131; doi:10.3390/biomedicines14010108)
Supplement: Supplementary file 1 [file biomedicines-14-00108-s001.zip]

Archive with 6 entries (6 files):
- Analyze_Extracted_Data.ipynb
- biomedicines-4013349-supplementary.pdf
- Spheroid_calc_CFPAC-1.cpproj
- Spheroid_calc_HCT116.cpproj
- Spheroid_calc_LoVo.cpproj
- Spheroid_calc_PANC-1.cpproj
