# Supplementary material for: Visualization, Data Extraction, and Multiparametric Analysis of 3D Pancreatic and Colorectal Cancer Cell Lines for High-Throughput Screening
Source: Biomedicines. 2026 Jan 6;14(1):108. doi: 10.3390/biomedicines14010108 (PMC12839131; doi:10.3390/biomedicines14010108)
Supplement: Supplementary file 1 [file biomedicines-14-00108-s001.zip › Analyze_Extracted_Data.ipynb]

# %% [code]
# Import of libraries and preparations for analysis
import os
import pandas as pd
import numpy as np
from collections import defaultdict
from sklearn.decomposition import PCA
from sklearn.preprocessing import StandardScaler
import matplotlib.pyplot as plt
import seaborn as sns
import logging

# ----------------------- FILE PATHS -----------------------
input_file = "" #input file name in excel
output_file = "" #output file name in excel

print(f'input file - {os.path.basename(input_file)}')
print(f'output file for all comp PCA - {os.path.basename(output_file)}')


# ----------------------- LOGGING -------------------------
LOG_DIR = "logs"
PLOTS_DIR = f'PCA_Plots/{pd.ExcelFile(input_file).sheet_names[0]}'

os.makedirs(LOG_DIR, exist_ok=True)
os.makedirs(PLOTS_DIR, exist_ok=True)

# Generate the name for the logger file
log_filename = os.path.join(LOG_DIR, f'process_{pd.ExcelFile(input_file).sheet_names[0]}.log')

logging.basicConfig(
    level=logging.INFO,
    format='%(asctime)s [%(levelname)s] %(message)s',
    handlers=[
        logging.FileHandler(log_filename),
        logging.StreamHandler()
    ]
)

print(f'logs are in {os.path.basename(log_filename)} \n in directory {os.path.abspath(LOG_DIR)}')
print(f'plots are in directory {os.path.abspath(PLOTS_DIR)}')

# Q_TABLE contains critical values for Dixon's Q-test (at alpha=0.05) 
# depending on the number of observations n (3 <= n <= 10). 
Q_TABLE = {
    3: 0.970,
    4: 0.829,
    5: 0.710,
    6: 0.625,
    7: 0.568,
    8: 0.526,
    9: 0.493,
    10: 0.466
}

print('table is ready')

# %% [code]
# Functions for analysis

# ----------------------- Q-TEST ------------------------------
def dixon_q_test(series, plate, trip, metric_name, alpha=0.05):
    """
    Performs Dixon's Q-test to detect outliers in a data series.
    Replaces detected outliers with the mean of the remaining values.

    Parameters:
    ----------
    series : pd.Series
        Original data series (triplicate, consisting of 3 points).
    plate : int
        Plate number (PlateX).
    trip : int
        Triplicate number (1 or 2).
    metric_name : str
        Full metric name (including "Plate X").
    alpha : float
        Significance level (not directly used but may influence Q_TABLE).

    Returns:
    -----------
    pd.Series
        Modified series (outliers replaced) or original if no outliers found.
    """
    data = series.dropna().reset_index(drop=True)
    n = len(data)
    if n < 3:
        # If n < 3 Q-test is not applicable
        logging.warning(f"Plate {plate} Trip {trip} Metric {metric_name}: Not enough data for Q-test (n={n}).")
        return series
    if n > 30:
        # Q-test is not recommended for n > 30
        logging.warning(f"Plate {plate} Trip {trip} Metric {metric_name}: n={n} > 30. Q-test not applied.")
        return series

    sorted_data = np.sort(data)
    Q_critical = Q_TABLE.get(n)
    if Q_critical is None:
        logging.warning(f"Plate {plate} Trip {trip} Metric {metric_name}: Critical Q value for n={n} not found. Outliers not removed.")
        return series

    denominator = sorted_data[-1] - sorted_data[0]
    epsilon = 1e-10  # Small constant to avoid division by zero
    if abs(denominator) < epsilon:
        logging.warning(f"Plate {plate} Trip {trip} Metric {metric_name}: Difference between max and min values is zero. Q-test not applied.")
        return series

    # Check for lower outlier
    Q_low = (sorted_data[1] - sorted_data[0]) / denominator
    # Check for upper outlier
    Q_high = (sorted_data[-1] - sorted_data[-2]) / denominator

    outliers = []
    cleaned = data.copy()

    # Check lower outlier
    if Q_low > Q_critical:
        outlier = sorted_data[0]
        outliers.append(('lower', outlier))
        # Replace outlier with mean of remaining values
        cleaned.iloc[0] = data[1:].mean()

    # Check upper outlier
    if Q_high > Q_critical:
        outlier = sorted_data[-1]
        outliers.append(('upper', outlier))
        # Replace outlier with mean of remaining values
        cleaned.iloc[-1] = data[:-1].mean()

    # If outliers found, log information and replace them by index
    if outliers:
        for position, value in outliers:
            logging.info(f"Plate {plate} Trip {trip} Metric {metric_name}: Detected {position} outlier: {value}")
        # Return cleaned data
        cleaned_series = series.copy()
        if 'lower' in [pos for pos, val in outliers]:
            cleaned_series.iloc[0] = cleaned.iloc[0]
        if 'upper' in [pos for pos, val in outliers]:
            cleaned_series.iloc[-1] = cleaned.iloc[-1]
        return cleaned_series
    else:
        return series

# ----------------------- OUTLIER DETECTION AND REMOVAL ------------------------
def remove_outliers_qtest(column, plate, trip, metric_name):
    """
    Removes outliers using Dixon's Q-test function for specific triplicates.

    Parameters:
    column: reference to a specific column (triplicate titration point)
    plate, trip: column coordinates for the metric (plate number, upper or lower triplicate)
    metric_name: name of the specific metric

    Returns:
    cleaned: triplicate data in plates with Q-test applied and outliers replaced with the mean of the remaining values.
    """
    if column.dtype.kind not in 'fi':
        return column
    cleaned = dixon_q_test(column, plate, trip, metric_name)
    return cleaned

# ----------------------- NORMALIZATION ------------------------
def normalize_data(series, control_mean):
    """
    Normalizes data to the mean value of the control column.

    Parameters:
    -----------
    series : pd.Series
        Vector of values for one triplicate.
    control_mean : float
        Mean value of the "control" column.

    Returns:
    -----------
    pd.Series
        Normalized values (series / control_mean).
    """
    if control_mean == 0:
        logging.warning("Control mean is zero. Normalization not applied.")
        return series
    return series / control_mean

# ----------------------- COLUMN COUNT CHECK ------------------------
def ensure_same_columns(df, max_cols):
    """
    Checks/completes DataFrame to the required number of columns (max_cols).

    Parameters:
    -----------
    df : pd.DataFrame
        Original dataset (e.g., 3 rows × unknown number of columns).
    max_cols : int
        Required number of columns (e.g., 10) to maintain the expected shape.

    Returns:
    -----------
    pd.DataFrame
        DataFrame with added (if necessary) empty columns.
    """
    current_cols = df.shape[1]
    if current_cols < max_cols:
        extra_cols = max_cols - current_cols
        # Add empty columns
        extra = pd.DataFrame([[""] * extra_cols for _ in range(df.shape[0])], 
                             index=df.index,
                             columns=[f"Col{i+1}" for i in range(current_cols, max_cols)])
        df = pd.concat([df, extra], axis=1)
    # Rename columns to C1, C2, ...
    df.columns = [f"C{i+1}" for i in range(df.shape[1])]
    return df

# ----------------------- REASSEMBLING TRIPLICATES INTO A "VERTICAL" BLOCK ------------------------
def metric_vertical_block(m_name, plate, trip1_data, trip2_data, max_cols):
    """
    Assembles triplicate data (trip1, trip2) into a vertical block for writing to Excel.

    Parameters:
    -----------
    m_name : str
        Metric name.
    plate : int
        Plate number.
    trip1_data : pd.DataFrame
        Data for triplicate 1 (3 rows × N columns).
    trip2_data : pd.DataFrame
        Data for triplicate 2 (3 rows × N columns).
    max_cols : int
        Number of columns to align to.

    Returns:
    -----------
    pd.DataFrame
        Final block: header + trip1_data + trip2_data, all vertical.
    """
    trip1_data = ensure_same_columns(trip1_data, max_cols)
    trip2_data = ensure_same_columns(trip2_data, max_cols)
    header = pd.DataFrame([[f"{m_name} - Plate {plate}"] + [""]*(max_cols-1)],
                          columns=trip1_data.columns)
    block = pd.concat([header, trip1_data, trip2_data], axis=0, ignore_index=True)
    return block

# ----------------------- REASSEMBLING BLOCKS FOR REMAINING METRICS ------------------------
def final_metric_vertical_block(plate, trip1_data, trip2_data, max_cols, metric_name="Final Metric"):
    """
    Similar to metric_vertical_block but for final metrics (WeightedSum, Similarity).

    Parameters:
    -----------
    plate : int
        Plate number.
    trip1_data : pd.DataFrame
        Data for the first triplicate (summarized).
    trip2_data : pd.DataFrame
        Data for the second triplicate (summarized).
    max_cols : int
        Number of columns to align to.
    metric_name : str
        Header (default "Final Metric").

    Returns:
    -----------
    pd.DataFrame
        Vertical block: header + trip1_data + trip2_data.
    """
    trip1_data = ensure_same_columns(trip1_data, max_cols)
    trip2_data = ensure_same_columns(trip2_data, max_cols)
    header = pd.DataFrame([[f"{metric_name} - Plate {plate}"] + [""]*(max_cols-1)],
                          columns=trip1_data.columns)
    block = pd.concat([header, trip1_data, trip2_data], axis=0, ignore_index=True)
    return block

# ----------------------- EXTRACTING GRANULARITY LEVEL ------------------------
def get_granularity_level(m_name: str) -> int:
    """
    Extracts a number (e.g., 3) from a metric name like "Granularity_3_Input1".
    Returns 0 if parsing fails.
    """
    try:
        clean_name = strip_plate_from_metric_name(m_name)
        parts = clean_name.split("_")
        return int(parts[1])  # "Granularity_3_Input1" => parts = ['Granularity','3','Input1']
    except:
        return 0

# ----------------------- REMOVING "Plate" FROM THE NAME ------------------------
def strip_plate_from_metric_name(m_name):
    """
    Removes the postfix " - Plate X" from a metric name,
    leaving a clean name like "AreaShape_Area.1" etc.
    """
    # Assumes metrics are recorded as "MetricName - Plate X"
    # Removes the " - Plate X" suffix to get the base metric name
    # Example: "AreaShape_Area.1 - Plate 2" -> "AreaShape_Area.1"
    if " - Plate " in m_name:
        return m_name.split(" - Plate ")[0].strip()
    return m_name


# ----------------------- UNIFY METRICS VECTOR ONLY IN TRIPLICATES ------------------------
def unify_direction_if_needed(df_norm, metric_name):
    """
    If the mean value of df_norm > 1, attempts to invert (1 / df_norm).
    However, if the mean after inversion increases further,
    the original df_norm is retained.

    Parameters:
    -----------
    df_norm : pd.DataFrame
        Normalized data (3 rows × N columns).
    metric_name : str
        Metric name (for logging).

    Returns:
    -----------
    pd.DataFrame
        Either the original df_norm or the inverted version (1 / df_norm),
        if inversion reduces the mean.
    """
    old_mean = df_norm.mean().mean()
    if old_mean > 1:
        logging.info(f"Metric {metric_name}: mean={old_mean:.3f} > 1 => attempting inversion (1/x).")

        # Replace zeros if present
        df_norm_nozero = df_norm.replace(0, 1e-9)
        df_inverted = 1 / df_norm_nozero

        new_mean = df_inverted.mean().mean()
        if new_mean < old_mean:
            # Accept the inversion if it actually reduces the mean
            logging.info(
                f"Metric {metric_name}: inversion succeeded (new mean={new_mean:.3f} < old mean={old_mean:.3f})."
            )
            df_norm = df_inverted
        else:
            # Otherwise, warn and keep the original data
            logging.warning(
                f"Metric {metric_name}: inversion increased mean further (new={new_mean:.3f}), reverting."
            )
    return df_norm

# ----------------- PCA WITH VARIANCE THRESHOLD -------------------
def calculate_pca_weights(global_metrics_df, var_threshold=0.90):
    """
    Calculates global metric weights using enough principal components
    to explain (cumulatively) at least var_threshold (default 90%) of the variance.

    Algorithm:
    1) Perform PCA with n_comp = min(#rows, #columns, 20).
    2) Examine cumsum of explained_variance_ratio_ and select the first k components
       where cumulative variance >= var_threshold.
    3) Compute the "weight" for each feature as the sum across these k components:
          weight_j = Σ_i=1..k ( |loading_{i,j}| × explained_var_ratio_i ).
    4) Normalize weights so they sum up to 1.

    Additionally:
    - Creates Scree Plot for all components and a reduced Scree Plot (k components).
    - Creates Loadings Plot for each of the n_comp components.

    Parameters:
    -----------
    global_metrics_df : pd.DataFrame
        DataFrame where each column is a separate metric and rows are averaged values.
    var_threshold : float
        Threshold for cumulative variance proportion (0 < var_threshold <= 1).

    Returns:
    -----------
    dict
        Dictionary in the format { "metric_name": weight_after_summing_components }.
    """
    # 1. Standardization
    scaler = StandardScaler()
    X_std = scaler.fit_transform(global_metrics_df)

    # 2. Perform PCA
    # Minimum of (number of rows, number of features, 20) to avoid too many components
    n_comp = min(global_metrics_df.shape[0], global_metrics_df.shape[1], 20)
    pca = PCA(n_components=n_comp)
    pca.fit(X_std)

    # 2.1 Determine the number of components needed to achieve var_threshold
    ratios = pca.explained_variance_ratio_  # array of length n_comp
    cumsum = np.cumsum(ratios)
    k = np.argmax(cumsum >= var_threshold) + 1
    if k > n_comp:
        k = n_comp

    logging.info(f"PCA: {k} components are sufficient to explain {var_threshold*100:.0f}% of the variance out of {n_comp} total components.")

    # 3. Calculate feature weights
    # loadings_abs.shape = (k, num_features).
    # These are absolute "loadings" for the first k components.
    loadings_abs = np.abs(pca.components_[:k, :])

    # For each component (i), multiply each loading value loadings_abs[i]
    # by the component's variance ratio ratios[i].
    weights_per_comp = loadings_abs * ratios[:k].reshape(-1, 1)

    # Sum the contributions of each metric across all components (1 to k).
    column_weights = weights_per_comp.sum(axis=0)  # (num_features,)

    # Normalize to ensure the sum of all weights = 1
    sum_weights = np.sum(column_weights)
    if sum_weights == 0:
        # If all weights are 0 (unlikely), assign equal weights
        normalized_weights = {col_name: 1 / len(global_metrics_df.columns)
                              for col_name in global_metrics_df.columns}
        logging.warning("Sum of weights is zero. Assigned equal weights.")
    else:
        normalized_weights = {
            col_name: w / sum_weights
            for col_name, w in zip(global_metrics_df.columns, column_weights)
        }

    # --- Generating PCA plots ---
    # a) Scree Plot (for all n_comp)
    plt.figure(figsize=(8, 6))
    sns.barplot(
        x=[f"PC{i+1}" for i in range(n_comp)],
        y=ratios[:n_comp]
    )
    plt.title(f'Scree Plot {pd.ExcelFile(input_file).sheet_names[0]} (all components)')
    plt.ylabel('Explained Variance')
    plt.xlabel('Number of Principal Components')
    plt.tight_layout()
    scree_plot_path = os.path.join(PLOTS_DIR, f"Scree_Plot_all_{pd.ExcelFile(input_file).sheet_names[0]}.png")
    plt.savefig(scree_plot_path)
    plt.close()
    logging.info(f"Scree Plot for all components saved: {scree_plot_path}")

    # b) Scree Plot (only for the first k components)
    plt.figure(figsize=(8, 6))
    sns.barplot(
        x=[f"PC{i+1}" for i in range(k)],
        y=ratios[:k]
    )
    plt.title(f'Scree Plot {pd.ExcelFile(input_file).sheet_names[0]} (Top {k} PCs, {var_threshold*100:.0f}% of variance)')
    plt.ylabel('Explained Variance')
    plt.xlabel('Number of Principal Components')
    plt.tight_layout()
    scree_plot_k_path = os.path.join(PLOTS_DIR, f"Scree_Plot_top{k}_{pd.ExcelFile(input_file).sheet_names[0]}.png")
    plt.savefig(scree_plot_k_path)
    plt.close()
    logging.info(f"Scree Plot for the top {k} selected components saved: {scree_plot_k_path}")

    # c) Loadings Plot — only for the first component (as an example)
    loadings_pc1 = pd.Series(np.abs(pca.components_[0]), index=global_metrics_df.columns)
    loadings_pc1 = loadings_pc1.sort_values(ascending=False)
    plt.figure(figsize=(10, 6))
    sns.barplot(x=loadings_pc1.values, y=loadings_pc1.index)
    plt.title(f'Loadings (module) of 1st PC {pd.ExcelFile(input_file).sheet_names[0]}')
    plt.xlabel('Abs coefficient values')
    plt.ylabel('Metrics')
    plt.tight_layout()
    loadings_plot_path = os.path.join(PLOTS_DIR, f"PCA_Loadings_PC1_{pd.ExcelFile(input_file).sheet_names[0]}.png")
    plt.savefig(loadings_plot_path)
    plt.close()
    logging.info(f"Loadings Plot for the first principal component saved: {loadings_plot_path}")

    # d) Loadings Plot — for other components (including the first)
    for i in range(n_comp):
        loadings_i = pd.Series(np.abs(pca.components_[i]), index=global_metrics_df.columns)
        loadings_i = loadings_i.sort_values(ascending=False)
    
        plt.figure(figsize=(10, 6))
        sns.barplot(x=loadings_i.values, y=loadings_i.index)
        plt.title(f'Loadings (module) for PC{i+1} {pd.ExcelFile(input_file).sheet_names[0]} (Explained Variance={ratios[i]*100:.1f}%)')
        plt.xlabel('Abs coefficient values')
        plt.ylabel('Metrics')
        plt.tight_layout()
    
        # Save with a unique name
        loadings_plot_path = os.path.join(
            PLOTS_DIR, 
            f"PCA_Loadings_PC{i+1}_{pd.ExcelFile(input_file).sheet_names[0]}.png"
        )
        plt.savefig(loadings_plot_path)
        plt.close()
        logging.info(f"Loadings Plot for PC{i+1} saved: {loadings_plot_path}")

    return normalized_weights

# ----------------- PCA CLUSTER PLOTS (Score Plot + Biplot) -------------------
def plot_pca_clusters(pca, X_std, df, plots_dir, sheet_name="Sheet"):
    """
    Рисует PCA Score Plot и Biplot (PC1 vs PC2) для уже рассчитанного PCA.

    Parameters
    ----------
    pca : sklearn.decomposition.PCA
        Обученный объект PCA.
    X_std : ndarray
        Нормализованные данные (после StandardScaler), поданные в PCA.
    df : pd.DataFrame
        Исходные данные (для имен метрик и образцов).
    plots_dir : str
        Папка для сохранения графиков.
    sheet_name : str
        Название вкладки/набора данных (для подписи в заголовках и файлах).
    """
    os.makedirs(plots_dir, exist_ok=True)

    # Доля объясненной дисперсии
    ratios = pca.explained_variance_ratio_

    # Координаты точек в новом пространстве
    scores = pca.transform(X_std)
    scores_df = pd.DataFrame(
        scores,
        columns=[f"PC{i+1}" for i in range(scores.shape[1])],
        index=df.index
    )

    # ----- SCORE PLOT -----
    plt.figure(figsize=(8, 6))
    sns.scatterplot(
        x="PC1", y="PC2",
        data=scores_df, s=80,
        color="royalblue", edgecolor="k"
    )
    plt.title(f"PCA Score Plot (PC1 vs PC2) – {sheet_name}")
    plt.xlabel(f"PC1 ({ratios[0]*100:.1f}%)")
    plt.ylabel(f"PC2 ({ratios[1]*100:.1f}%)")
    plt.tight_layout()
    score_plot_path = os.path.join(plots_dir, f"PCA_ScorePlot_PC1_PC2_{sheet_name}.png")
    plt.savefig(score_plot_path, dpi=300)
    plt.close()

    # ----- BIPLOT -----
    plt.figure(figsize=(8, 6))
    sns.scatterplot(
        x="PC1", y="PC2",
        data=scores_df, s=80,
        color="royalblue", edgecolor="k"
    )

    # loadings (вектора признаков)
    for i, feature in enumerate(df.columns):
        plt.arrow(0, 0,
                  pca.components_[0, i] * max(scores[:, 0]),
                  pca.components_[1, i] * max(scores[:, 1]),
                  color="r", alpha=0.5)
        plt.text(pca.components_[0, i] * max(scores[:, 0]) * 1.1,
                 pca.components_[1, i] * max(scores[:, 1]) * 1.1,
                 feature, color="darkred", ha="center", va="center")

    plt.xlabel(f"PC1 ({ratios[0]*100:.1f}%)")
    plt.ylabel(f"PC2 ({ratios[1]*100:.1f}%)")
    plt.title(f"PCA Biplot (PC1 vs PC2) – {sheet_name}")
    plt.tight_layout()
    biplot_path = os.path.join(plots_dir, f"PCA_Biplot_PC1_PC2_{sheet_name}.png")
    plt.savefig(biplot_path, dpi=300)
    plt.close()

    logging.info(f"PCA Score Plot saved: {score_plot_path}")
    logging.info(f"PCA Biplot saved: {biplot_path}")

    return score_plot_path, biplot_path

print('2nd functions are ready')


# %% [code]
# Body of the main function for PCA analysis across all components

# ----------------- MAIN FUNCTION -------------------
def process_file(input_file, output_file):
    """
    The main workflow that:
     1) Reads an Excel file,
     2) Filters granular metrics,
     3) Performs the Q-test,
     4) Conducts normalization,
     5) Aggregates data and performs PCA,
     6) Computes WeightedSum and Similarity,
     7) Saves everything to an Excel file.

    Parameters:
    -----------
    input_file : str
        Path to the input Excel file with statistics.
    output_file : str
        Path to save the results (Excel).

    Returns:
    -----------
    None
    """

    # ------------------------------------------------------------
    #  1) Reading the Excel file
    # ------------------------------------------------------------
    excel_data = pd.ExcelFile(input_file)
    
    # plate_trip_cleaned / plate_trip_normalized:
    #   Dictionaries in the format {(plate, triplicate): [(metric_name, df), ...], ...}
    # metrics_info_by_plate_trip:
    #   Stores information about metrics (name, number of columns) for each (plate, triplicate).
    plate_trip_cleaned = {}
    plate_trip_normalized = {}
    metrics_info_by_plate_trip = {}

    trip1_cleaned_by_plate = {}
    trip1_normalized_by_plate = {}
    trip2_cleaned_by_plate = {}
    trip2_normalized_by_plate = {}
    
    # Variable that allows stopping granularity levels
    # when a level does not meet the threshold.
    max_allowed_granularity_level = 9999  # Initially a large level

    # Reading and collecting data
    for sheet_name in excel_data.sheet_names:
        logging.info(f"Processing sheet: {sheet_name}")
        data = pd.read_excel(input_file, sheet_name=sheet_name, header=None)

        # Finding row indices where "Plate" + (AreaShape or Granularity) is mentioned
        metric_indices = data[
            data[0].notna() &
            data[0].str.contains("Plate", na=False) &
            (data[0].str.contains("AreaShape", na=False) | data[0].str.contains("Granularity", na=False))
        ].index.tolist()
        metric_indices = sorted(metric_indices)
        metric_indices.append(len(data))

        # Creating a set of dictionaries to store data
        local_m_info = defaultdict(list)
        local_trip1_cleaned = defaultdict(list)
        local_trip1_normalized = defaultdict(list)
        local_trip2_cleaned = defaultdict(list)
        local_trip2_normalized = defaultdict(list)

        # Checking for plate number in the metric description of the input file
        for i in range(len(metric_indices) - 1):
            start_idx = metric_indices[i]
            end_idx = metric_indices[i+1]
            metric_name = data.loc[start_idx, 0]
            # Extracting the plate number (Plate X => X)
            try:
                plate_number = int(metric_name.split("Plate")[-1].strip())
            except ValueError:
                logging.error(f"Could not extract plate number from metric: {metric_name}")
                continue

            # Checking the row count for plate form (should be 6)
            if start_idx + 8 > end_idx:
                logging.warning(f"Plate {plate_number}: Insufficient rows for metric {metric_name}. Skipping.")
                continue

            # Checking for missing data or empty plates
            block_data = data.iloc[start_idx+2:end_idx, 1:].reset_index(drop=True)
            if block_data.empty or block_data.isna().values.all():
                logging.warning(f"Plate {plate_number} Metric {metric_name}: Empty or NaN data. Skipping.")
                continue
    # ------------------------------------------------------------
    #  2) Granularity Filter
    # ------------------------------------------------------------
            if "Granularity_" in metric_name:
                current_level = get_granularity_level(metric_name)
                if current_level > max_allowed_granularity_level:
                    logging.info(
                        f"Plate {plate_number} Metric {metric_name}: "
                        f"skipped as granularity level {current_level} > {max_allowed_granularity_level}."
                    )
                    continue
                mean_val = block_data.mean().mean()
                if mean_val < 5:
                    logging.info(
                        f"Plate {plate_number} Metric {metric_name}: "
                        f"filtered by granularity (mean={mean_val:.2f}). Skipping subsequent levels."
                    )
                    max_allowed_granularity_level = current_level - 1
                    continue

    # ------------------------------------------------------------
    #  3) Q-Test
    # ------------------------------------------------------------
            # Split block_data into two triplicates (each with 3 rows)
            trip1 = block_data.iloc[0:3, :].copy()
            trip2 = block_data.iloc[3:6, :].copy()

            cleaned_trip1 = trip1.copy()
            cleaned_trip2 = trip2.copy()
            for col in trip1.columns:
                cleaned_trip1[col] = dixon_q_test(trip1[col], plate_number, 1, metric_name)
            for col in trip2.columns:
                cleaned_trip2[col] = dixon_q_test(trip2[col], plate_number, 2, metric_name)

    # ------------------------------------------------------------
    #  4) Normalization
    # ------------------------------------------------------------
            control_mean_trip1 = cleaned_trip1.iloc[:, -1].mean()
            normalized_trip1 = cleaned_trip1.apply(lambda x: normalize_data(x, control_mean_trip1))

            control_mean_trip2 = cleaned_trip2.iloc[:, -1].mean()
            normalized_trip2 = cleaned_trip2.apply(lambda x: normalize_data(x, control_mean_trip2))

            # Metric Inversion
            normalized_trip1 = unify_direction_if_needed(normalized_trip1, metric_name)
            normalized_trip2 = unify_direction_if_needed(normalized_trip2, metric_name)

            # Assemble normalized data
            n_cols_trip1 = normalized_trip1.shape[1]
            n_cols_trip2 = normalized_trip2.shape[1]

            trip1_cols = [f"{metric_name}_C{j+1}" for j in range(n_cols_trip1)]
            trip2_cols = [f"{metric_name}_C{j+1}" for j in range(n_cols_trip2)]
            cleaned_trip1.columns = trip1_cols
            cleaned_trip2.columns = trip2_cols
            normalized_trip1.columns = trip1_cols
            normalized_trip2.columns = trip2_cols

            # Save metric information
            local_m_info[(plate_number, 1)].append((metric_name, n_cols_trip1))
            local_m_info[(plate_number, 2)].append((metric_name, n_cols_trip2))

            # Save data (cleaned, normalized)
            local_trip1_cleaned[(plate_number, 1)].append((metric_name, cleaned_trip1))
            local_trip2_cleaned[(plate_number, 2)].append((metric_name, cleaned_trip2))
            local_trip1_normalized[(plate_number, 1)].append((metric_name, normalized_trip1))
            local_trip2_normalized[(plate_number, 2)].append((metric_name, normalized_trip2))

        # Transfer local collections to global dictionaries
        for p_t, info in local_m_info.items():
            metrics_info_by_plate_trip.setdefault(p_t, []).extend(info)

        for p_t, vals in local_trip1_cleaned.items():
            trip1_cleaned_by_plate.setdefault(p_t, []).extend(vals)
        for p_t, vals in local_trip2_cleaned.items():
            trip2_cleaned_by_plate.setdefault(p_t, []).extend(vals)
        for p_t, vals in local_trip1_normalized.items():
            trip1_normalized_by_plate.setdefault(p_t, []).extend(vals)
        for p_t, vals in local_trip2_normalized.items():
            trip2_normalized_by_plate.setdefault(p_t, []).extend(vals)

    # Create combined dictionaries
    plate_trip_cleaned = {
        k: (trip1_cleaned_by_plate.get(k, []) if k in trip1_cleaned_by_plate else []) +
           (trip2_cleaned_by_plate.get(k, []) if k in trip2_cleaned_by_plate else [])
        for k in set(list(trip1_cleaned_by_plate.keys()) + list(trip2_cleaned_by_plate.keys()))
    }
    plate_trip_normalized = {
        k: (trip1_normalized_by_plate.get(k, []) if k in trip1_normalized_by_plate else []) +
           (trip2_normalized_by_plate.get(k, []) if k in trip2_normalized_by_plate else [])
        for k in set(list(trip1_normalized_by_plate.keys()) + list(trip2_normalized_by_plate.keys()))
    }

    # ------------------------------------------------------------
    #  5) Calculation of Global Metric Weights by PCA
    # ------------------------------------------------------------
    global_metrics_data = defaultdict(list)
    # p_t is (plate_number, trip)
    for p_t, m_info in metrics_info_by_plate_trip.items():
        norm_pairs = plate_trip_normalized.get(p_t, [])
        for (m_name_full, df) in norm_pairs:
            # Extract the base metric name (excluding " - Plate X")
            base_m_name = strip_plate_from_metric_name(m_name_full.split("_C")[0])
            global_metrics_data[base_m_name].append(df)

    # Calculate average values (mean across rows) for each metric
    metrics_means = {}
    for m_name, df_list in global_metrics_data.items():
        combined = pd.concat(df_list, axis=0)
        if combined.empty:
            logging.warning(f"Metric {m_name} is empty after merging. Skipping.")
            continue
        # Compute mean across all columns for the metric
        metric_mean = combined.mean(axis=1)
        metrics_means[m_name] = metric_mean

    pca_df = pd.DataFrame(metrics_means)
    pca_df = pca_df.dropna()
    logging.info(f"PCA DataFrame created with dimensions: {pca_df.shape}")

    if pca_df.shape[1] < 2:
        logging.warning("Not enough metrics for PCA. Assigning equal weights.")
        global_weights = {m: 1 / len(pca_df.columns) for m in pca_df.columns}
    else:
        # Use PCA until 90% variance is explained
        global_weights = calculate_pca_weights(pca_df, var_threshold=0.90)

    logging.info(f"Global metric weights (based on PCA): {global_weights}")

    # ------------------------------------------------------------
    #  6) Calculating WeightedSum and Similarity
    # ------------------------------------------------------------
    plate_trip_weighted_sum = {}
    plate_trip_final_similarity = {}

    for p_t, m_info in metrics_info_by_plate_trip.items():
        plate, trip = p_t
        norm_pairs = plate_trip_normalized.get(p_t, [])
        if not norm_pairs:
            logging.warning(f"Plate {plate} Trip {trip}: No normalized data. Skipping.")
            continue

        # Create a DataFrame for all metrics of the current plate and triplicate
        metric_dfs = []
        metric_names = []
        for (m_name_full, df) in norm_pairs:
            # Extract the base metric name
            base_m_name = strip_plate_from_metric_name(m_name_full.split("_C")[0])
            metric_dfs.append(df)
            metric_names.append(base_m_name)

        if not metric_dfs:
            logging.warning(f"Plate {plate} Trip {trip}: No metrics for WeightedSum calculation. Skipping.")
            continue

        # Remove columns with NaN if present
        combined_df = pd.concat(metric_dfs, axis=1).dropna(axis=1, how='all')
        # Check if there are enough metrics for PCA
        if combined_df.shape[1] < 1:
            logging.warning(f"Plate {plate} Trip {trip}: Not enough metrics after dropna.")
            continue

        unique_ncols = set(n_cols for (mn, n_cols) in m_info)
        if len(unique_ncols) != 1:
            logging.warning(f"Different column counts for metrics Plate {plate} Trip {trip}. Skipping.")
            continue
        N = unique_ncols.pop()

        # weighted_sum — DataFrame (3 rows) that aggregates values
        # of all metrics multiplied by their PCA weights.
        weighted_sum = pd.DataFrame(0, index=combined_df.index, columns=[f"C{i+1}" for i in range(N)], dtype=float)

        for (m_name_full, n_cols) in m_info:
            # Extract the base metric name
            base_m_name = strip_plate_from_metric_name(m_name_full.split("_C")[0])
            # Find the DataFrame for this metric
            df_norm_list = [d for (mm, d) in norm_pairs
                            if strip_plate_from_metric_name(mm.split("_C")[0]) == base_m_name]
            if not df_norm_list:
                logging.warning(f"Plate {plate} Trip {trip}: Metric {base_m_name} not found in normalized data.")
                continue
            df_norm = df_norm_list[0]
            w = global_weights.get(base_m_name, 0)  # get global weight
            df_weighted = df_norm * w
            for i_col in range(n_cols):
                if i_col < N:
                    weighted_sum.iloc[:, i_col] += df_weighted.iloc[:, i_col]

        plate_trip_weighted_sum[p_t] = weighted_sum

    all_controls = []  # Collect all control column values here
    for p_t, wsum in plate_trip_weighted_sum.items():
        control_col = wsum.iloc[:, -1]  # last column
        print (control_col)
        # Add its values to the global list
        all_controls.extend(control_col.values)

    mean_control = np.mean(all_controls) # if use mean
    median_control = np.median(all_controls) # if use median

    logging.info(f"Global control value (median) = {median_control:.3f}")
    logging.info(f"Global control value (mean) = {mean_control:.3f}")

    for p_t, wsum in plate_trip_weighted_sum.items():
        # Simply divide the entire wsum by mean_control or median_control
        # final_similarity = wsum.div(mean_control, axis=0)*100.0
        final_similarity = wsum.div(median_control, axis=0)*100.0
        plate_trip_final_similarity[p_t] = final_similarity
    # ------------------------------------------------------------
    #  7) Save the results in Excel
    # ------------------------------------------------------------
    with pd.ExcelWriter(output_file) as writer:
        plates = set(p for (p, t) in plate_trip_cleaned.keys())

        data_types = ["cleaned", "normalized"]
        for plate in plates:
            # Output `cleaned` and `normalized`
            if (plate, 1) in plate_trip_cleaned and (plate, 2) in plate_trip_cleaned:
                for dt in data_types:
                    if dt == "cleaned":
                        trip1_data = plate_trip_cleaned.get((plate, 1), [])
                        trip2_data = plate_trip_cleaned.get((plate, 2), [])
                    else:
                        trip1_data = plate_trip_normalized.get((plate, 1), [])
                        trip2_data = plate_trip_normalized.get((plate, 2), [])

                    max_cols = 0
                    for (m_name, df) in trip1_data + trip2_data:
                        max_cols = max(max_cols, df.shape[1])

                    combined_sheet = pd.DataFrame()
                    for (m_name, df1) in trip1_data:
                        df2_list = [dd for (mn, dd) in trip2_data if mn == m_name]
                        if not df2_list:
                            df2 = pd.DataFrame([[""] * df1.shape[1]] * 3, columns=df1.columns)
                        else:
                            df2 = df2_list[0]

                        block = metric_vertical_block(m_name, plate, df1, df2, max_cols)
                        combined_sheet = pd.concat([combined_sheet, block], axis=0, ignore_index=True)

                    # Restrict sheet name length (Excel limits sheet names to 31 characters)
                    sheet_name = f"Plate{plate}_{dt.capitalize()}_Vertical"
                    sheet_name = sheet_name[:31]
                    combined_sheet.to_excel(writer, sheet_name=sheet_name, index=False, header=False)
                    logging.info(f"Sheet saved: {sheet_name}")

            # Output `weighted_sum` and `similarity`
            if (plate, 1) in plate_trip_weighted_sum and (plate, 2) in plate_trip_weighted_sum:
                weighted_sum_t1 = plate_trip_weighted_sum[(plate, 1)]
                weighted_sum_t2 = plate_trip_weighted_sum[(plate, 2)]
                final_sim_t1 = plate_trip_final_similarity[(plate, 1)]
                final_sim_t2 = plate_trip_final_similarity[(plate, 2)]

                max_cols = max(weighted_sum_t1.shape[1], weighted_sum_t2.shape[1],
                               final_sim_t1.shape[1], final_sim_t2.shape[1])

                weighted_block = final_metric_vertical_block(plate, weighted_sum_t1, weighted_sum_t2, max_cols,
                                                             metric_name="WeightedSum")
                sheet_name = f"Plate{plate}_Weighted_Vertical"[:31]
                weighted_block.to_excel(writer, sheet_name=sheet_name, index=False, header=False)
                logging.info(f"Sheet saved: {sheet_name}")

                sim_block = final_metric_vertical_block(plate, final_sim_t1, final_sim_t2, max_cols,
                                                        metric_name="FinalSimilarity")
                sheet_name = f"Plate{plate}_Similarity_Vertical"[:31]
                sim_block.to_excel(writer, sheet_name=sheet_name, index=False, header=False)
                logging.info(f"Sheet saved: {sheet_name}")

    logging.info("Processing complete.")

if __name__ == "__main__":
    process_file(input_file, output_file)
